# Supplementary material for: The Δ1-pyrroline-5-carboxylate synthetase family performs diverse physiological functions in stress responses in pear (Pyrus betulifolia)
Source: Front Plant Sci. 2022 Nov 24;13:1066765. doi: 10.3389/fpls.2022.1066765 (PMC9731112; doi:10.3389/fpls.2022.1066765)
Supplement: Supplementary file 4 [file Table_2.xlsx]

## Sheet: Promoter analysis of the PbP5CS
Table S2. Promoter analysis of the PbP5CS gene family.
Element	Function	Gene name
		PbP5CS1	PbP5CS2	PbP5CS3	PbP5CS4	PbP5CS5	PbP5CS6	PbP5CS7	PbP5CS8	PbP5CS9	PbP5CS10	PbP5CS11
ABRE	cis-acting element involved in the abscisic acid responsiveness	2	1	5	3	9	2	2	6	9	4	1
ARE	cis-acting regulatory element essential for the anaerobic induction	1	2	3	2	2	2	3	3	2	1	1
HD-Zip 1	element involved in differentiation of the palisade mesophyll cells	1
AuxRR-core	cis-acting regulatory element involved in auxin responsiveness						1	1
CAAT-box	common cis-acting element in promoter and enhancer regions	5	19	16	18	14	14	16	11	20	16	10
CGTCA-motif	cis-acting regulatory element involved in the MeJA-responsiveness	5	3	3	2	2	2	2		1	4	1
GARE-motif	gibberellin-responsive element								1
GC-motif	enhancer-like element involved in anoxic specific inducibility		1
GCN4_motif	cis-regulatory element involved in endosperm expression	1							1
LTR	cis-acting element involved in low-temperature responsiveness	1	3	1	1	1				2	2
MBSI	MYB binding site involved in flavonoid biosynthetic genes regulation		1
MBS	MYB binding site involved in drought-inducibility		1	2								1
O2-site	cis-acting regulatory element involved in zein metabolism regulation	1			1	2	1	1	1		2
P-box	gibberellin-responsive element		1		2	1
RY-element	cis-acting regulatory element involved in seed-specific regulation							1
TATC-box	cis-acting element involved in gibberellin-responsiveness					1				1	1
TC-rich repeats	cis-acting element involved in defense and stress responsiveness	1	2		1					2	1
TCA-element	cis-acting element involved in salicylic acid responsiveness		2	1	1		3	3		2	1	1
TGA-element	auxin-responsive element			1		1					1	1
TGACG-motif	cis-acting regulatory element involved in the MeJA-responsiveness	5	3	3	2	2	2	2		1	4	1
circadian	cis-acting regulatory element involved in circadian control		1							2
motif I	cis-acting regulatory element root specific			1		1

## Sheet: The location of promoter elemen
The location of promoter elements on each gene
Gene Name	Start	end	cis-acting element
PbP5CS1	506	512	ABRE
PbP5CS1	507	512	ABRE
PbP5CS1	1426	1433	GCN4_motif
PbP5CS1	270	279	TC-rich repeats
PbP5CS1	1766	1772	ARE
PbP5CS1	596	601	CAAT-box
PbP5CS1	791	799	CAAT-box
PbP5CS1	792	797	CAAT-box
PbP5CS1	1214	1219	CAAT-box
PbP5CS1	1393	1398	CAAT-box
PbP5CS1	204	213	O2-site
PbP5CS1	513	521.5	HD-Zip 1
PbP5CS1	350	355	TGACG-motif
PbP5CS1	755	760	TGACG-motif
PbP5CS1	840	845	TGACG-motif
PbP5CS1	952	957	TGACG-motif
PbP5CS1	992	997	TGACG-motif
PbP5CS1	350	355	CGTCA-motif
PbP5CS1	755	760	CGTCA-motif
PbP5CS1	840	845	CGTCA-motif
PbP5CS1	952	957	CGTCA-motif
PbP5CS1	992	997	CGTCA-motif
PbP5CS1	1927	1933	LTR
PbP5CS2	542	548	LTR
PbP5CS2	1733	1739	LTR
PbP5CS2	1849	1855	LTR
PbP5CS2	1327	1332	CGTCA-motif
PbP5CS2	1380	1385	CGTCA-motif
PbP5CS2	1512	1517	CGTCA-motif
PbP5CS2	1419	1429.5	MBSI
PbP5CS2	202	207	CAAT-box
PbP5CS2	262	267	CAAT-box
PbP5CS2	460	467	CAAT-box
PbP5CS2	619	624	CAAT-box
PbP5CS2	658	663	CAAT-box
PbP5CS2	713	718	CAAT-box
PbP5CS2	730	735	CAAT-box
PbP5CS2	746	751	CAAT-box
PbP5CS2	783	788	CAAT-box
PbP5CS2	806	811	CAAT-box
PbP5CS2	879	884	CAAT-box
PbP5CS2	969	974	CAAT-box
PbP5CS2	975	980	CAAT-box
PbP5CS2	1052	1057	CAAT-box
PbP5CS2	1072	1077	CAAT-box
PbP5CS2	1177	1182	CAAT-box
PbP5CS2	1263	1268	CAAT-box
PbP5CS2	1666	1673	CAAT-box
PbP5CS2	1778	1783	CAAT-box
PbP5CS2	704	713	TC-rich repeats
PbP5CS2	1210	1220	TC-rich repeats
PbP5CS2	224	229	ABRE
PbP5CS2	1971	1977	GC-motif
PbP5CS2	1043	1052	circadian
PbP5CS2	355	362	P-box
PbP5CS2	1327	1332	TGACG-motif
PbP5CS2	1380	1385	TGACG-motif
PbP5CS2	1512	1517	TGACG-motif
PbP5CS2	761	767	MBS
PbP5CS2	74	80	ARE
PbP5CS2	881	887	ARE
PbP5CS2	579	588	TCA-element
PbP5CS2	1100	1109	TCA-element
PbP5CS3	61	66	ABRE
PbP5CS3	1333	1338	ABRE
PbP5CS3	1504	1510	ABRE
PbP5CS3	1505	1510	ABRE
PbP5CS3	1585	1590	ABRE
PbP5CS3	1950	1959	TCA-element
PbP5CS3	1784	1790	ARE
PbP5CS3	1809	1815	ARE
PbP5CS3	1934	1940	ARE
PbP5CS3	30	35	CAAT-box
PbP5CS3	228	233	CAAT-box
PbP5CS3	394	399	CAAT-box
PbP5CS3	401	406	CAAT-box
PbP5CS3	568	573	CAAT-box
PbP5CS3	725	730	CAAT-box
PbP5CS3	826	831	CAAT-box
PbP5CS3	916	921	CAAT-box
PbP5CS3	967	972	CAAT-box
PbP5CS3	1080	1085	CAAT-box
PbP5CS3	1240	1245	CAAT-box
PbP5CS3	1412	1417	CAAT-box
PbP5CS3	1517	1522	CAAT-box
PbP5CS3	1800	1805	CAAT-box
PbP5CS3	1900	1905	CAAT-box
PbP5CS3	1987	1992	CAAT-box
PbP5CS3	544	550	MBS
PbP5CS3	1770	1776	MBS
PbP5CS3	1582	1592	motif I
PbP5CS3	817	822	TGACG-motif
PbP5CS3	1424	1429	TGACG-motif
PbP5CS3	1468	1473	TGACG-motif
PbP5CS3	817	822	CGTCA-motif
PbP5CS3	1424	1429	CGTCA-motif
PbP5CS3	1468	1473	CGTCA-motif
PbP5CS3	1458	1464	TGA-element
PbP5CS3	1607	1613	LTR
PbP5CS4	43	48	CAAT-box
PbP5CS4	97	102	CAAT-box
PbP5CS4	141	146	CAAT-box
PbP5CS4	179	184	CAAT-box
PbP5CS4	224	229	CAAT-box
PbP5CS4	323	328	CAAT-box
PbP5CS4	359	364	CAAT-box
PbP5CS4	401	406	CAAT-box
PbP5CS4	413	418	CAAT-box
PbP5CS4	499	504	CAAT-box
PbP5CS4	578	583	CAAT-box
PbP5CS4	622	627	CAAT-box
PbP5CS4	638	643	CAAT-box
PbP5CS4	1041	1046	CAAT-box
PbP5CS4	1118	1123	CAAT-box
PbP5CS4	1377	1382	CAAT-box
PbP5CS4	1444	1449	CAAT-box
PbP5CS4	1534	1539	CAAT-box
PbP5CS4	93	99	ARE
PbP5CS4	1623	1629	ARE
PbP5CS4	1960	1969	TC-rich repeats
PbP5CS4	1156	1165	TCA-element
PbP5CS4	198	203	ABRE
PbP5CS4	481	486	ABRE
PbP5CS4	1098	1103	ABRE
PbP5CS4	709	715	LTR
PbP5CS4	7	12	CGTCA-motif
PbP5CS4	1100	1105	CGTCA-motif
PbP5CS4	7	12	TGACG-motif
PbP5CS4	1100	1105	TGACG-motif
PbP5CS4	1550	1557	P-box
PbP5CS4	1935	1942	P-box
PbP5CS4	550	559	O2-site
PbP5CS5	1	6	ABRE
PbP5CS5	944	949	ABRE
PbP5CS5	1046	1051	ABRE
PbP5CS5	1309	1314	ABRE
PbP5CS5	1458	1463	ABRE
PbP5CS5	1485	1490	ABRE
PbP5CS5	1547	1553	ABRE
PbP5CS5	1548	1553	ABRE
PbP5CS5	1604	1609	ABRE
PbP5CS5	849	856	TATC-box
PbP5CS5	1366	1372	ARE
PbP5CS5	1442	1448	ARE
PbP5CS5	35	40	CAAT-box
PbP5CS5	150	155	CAAT-box
PbP5CS5	380	385	CAAT-box
PbP5CS5	404	409	CAAT-box
PbP5CS5	501	506	CAAT-box
PbP5CS5	599	604	CAAT-box
PbP5CS5	772	777	CAAT-box
PbP5CS5	817	822	CAAT-box
PbP5CS5	956	961	CAAT-box
PbP5CS5	1071	1076	CAAT-box
PbP5CS5	1346	1351	CAAT-box
PbP5CS5	1392	1397	CAAT-box
PbP5CS5	1665	1670	CAAT-box
PbP5CS5	1956	1961	CAAT-box
PbP5CS5	1601	1612	motif I
PbP5CS5	1913	1920	P-box
PbP5CS5	1220	1225	TGACG-motif
PbP5CS5	1456	1461	TGACG-motif
PbP5CS5	1454	1463	O2-site
PbP5CS5	1484	1493	O2-site
PbP5CS5	1220	1225	CGTCA-motif
PbP5CS5	1456	1461	CGTCA-motif
PbP5CS5	1625	1631	LTR
PbP5CS5	1288	1294	TGA-element
PbP5CS6	1363	1372	O2-site
PbP5CS6	375	380	TGACG-motif
PbP5CS6	1354	1359	TGACG-motif
PbP5CS6	936	943	AuxRR-core
PbP5CS6	375	380	CGTCA-motif
PbP5CS6	1354	1359	CGTCA-motif
PbP5CS6	855	864	TCA-element
PbP5CS6	1122	1131	TCA-element
PbP5CS6	1870	1879	TCA-element
PbP5CS6	941	948	ABRE
PbP5CS6	1322	1327	ABRE
PbP5CS6	206	211	CAAT-box
PbP5CS6	333	338	CAAT-box
PbP5CS6	408	413	CAAT-box
PbP5CS6	561	566	CAAT-box
PbP5CS6	609	614	CAAT-box
PbP5CS6	630	635	CAAT-box
PbP5CS6	637	642	CAAT-box
PbP5CS6	664	669	CAAT-box
PbP5CS6	933	938	CAAT-box
PbP5CS6	966	971	CAAT-box
PbP5CS6	1139	1144	CAAT-box
PbP5CS6	1197	1202	CAAT-box
PbP5CS6	1284	1289	CAAT-box
PbP5CS6	1349	1354	CAAT-box
PbP5CS6	112	118	ARE
PbP5CS6	612	618	ARE
PbP5CS7	108	113	CAAT-box
PbP5CS7	235	240	CAAT-box
PbP5CS7	310	315	CAAT-box
PbP5CS7	463	468	CAAT-box
PbP5CS7	511	516	CAAT-box
PbP5CS7	532	537	CAAT-box
PbP5CS7	539	544	CAAT-box
PbP5CS7	566	571	CAAT-box
PbP5CS7	830	835	CAAT-box
PbP5CS7	863	868	CAAT-box
PbP5CS7	1036	1041	CAAT-box
PbP5CS7	1094	1099	CAAT-box
PbP5CS7	1181	1186	CAAT-box
PbP5CS7	1246	1251	CAAT-box
PbP5CS7	1923	1928	CAAT-box
PbP5CS7	1937	1942	CAAT-box
PbP5CS7	14	20	ARE
PbP5CS7	514	520	ARE
PbP5CS7	1939	1945	ARE
PbP5CS7	757	766	TCA-element
PbP5CS7	1019	1028	TCA-element
PbP5CS7	1767	1776	TCA-element
PbP5CS7	838	845	ABRE
PbP5CS7	1219	1224	ABRE
PbP5CS7	833	840	AuxRR-core
PbP5CS7	1897	1905	RY-element
PbP5CS7	277	282	CGTCA-motif
PbP5CS7	1251	1256	CGTCA-motif
PbP5CS7	1260	1269	O2-site
PbP5CS7	277	282	TGACG-motif
PbP5CS7	1251	1256	TGACG-motif
PbP5CS8	349	355	ABRE
PbP5CS8	350	355	ABRE
PbP5CS8	767	772	ABRE
PbP5CS8	1569	1574	ABRE
PbP5CS8	1724	1729	ABRE
PbP5CS8	1769	1774	ABRE
PbP5CS8	940	947	GCN4_motif
PbP5CS8	1059	1065	ARE
PbP5CS8	1146	1152	ARE
PbP5CS8	1751	1757	ARE
PbP5CS8	212	219	GARE-motif
PbP5CS8	254	259	CAAT-box
PbP5CS8	279	284	CAAT-box
PbP5CS8	485	490	CAAT-box
PbP5CS8	745	750	CAAT-box
PbP5CS8	817	822	CAAT-box
PbP5CS8	1390	1395	CAAT-box
PbP5CS8	1432	1437	CAAT-box
PbP5CS8	1563	1568	CAAT-box
PbP5CS8	1749	1754	CAAT-box
PbP5CS8	1842	1847	CAAT-box
PbP5CS8	1947	1952	CAAT-box
PbP5CS8	1885	1894	O2-site
PbP5CS9	926	932	LTR
PbP5CS9	1590	1596	LTR
PbP5CS9	1015	1024	circadian
PbP5CS9	1024	1033	circadian
PbP5CS9	1537	1542	CGTCA-motif
PbP5CS9	1537	1542	TGACG-motif
PbP5CS9	240	245	CAAT-box
PbP5CS9	281	288	CAAT-box
PbP5CS9	322	327	CAAT-box
PbP5CS9	486	491	CAAT-box
PbP5CS9	678	683	CAAT-box
PbP5CS9	722	727	CAAT-box
PbP5CS9	735	740	CAAT-box
PbP5CS9	780	785	CAAT-box
PbP5CS9	888	893	CAAT-box
PbP5CS9	907	912	CAAT-box
PbP5CS9	1154	1159	CAAT-box
PbP5CS9	1323	1328	CAAT-box
PbP5CS9	1526	1531	CAAT-box
PbP5CS9	1534	1539	CAAT-box
PbP5CS9	1574	1579	CAAT-box
PbP5CS9	1582	1587	CAAT-box
PbP5CS9	1642	1647	CAAT-box
PbP5CS9	1668	1673	CAAT-box
PbP5CS9	1730	1735	CAAT-box
PbP5CS9	1991	1996	CAAT-box
PbP5CS9	1343	1352	TC-rich repeats
PbP5CS9	1902	1911	TC-rich repeats
PbP5CS9	230	236	ARE
PbP5CS9	725	731	ARE
PbP5CS9	441	448	TATC-box
PbP5CS9	662	671	TCA-element
PbP5CS9	765	774	TCA-element
PbP5CS9	266	271	ABRE
PbP5CS9	339	344	ABRE
PbP5CS9	828	833	ABRE
PbP5CS9	1312	1318	ABRE
PbP5CS9	1313	1318	ABRE
PbP5CS9	1350	1358	ABRE
PbP5CS9	1351	1356	ABRE
PbP5CS9	1372	1377	ABRE
PbP5CS9	1909	1916	ABRE
PbP5CS10	1098	1104	ABRE
PbP5CS10	1099	1104	ABRE
PbP5CS10	1640	1645	ABRE
PbP5CS10	1790	1795	ABRE
PbP5CS10	804	811	TATC-box
PbP5CS10	1415	1424	TCA-element
PbP5CS10	1947	1956	TC-rich repeats
PbP5CS10	1342	1348	ARE
PbP5CS10	466	471	CAAT-box
PbP5CS10	515	520	CAAT-box
PbP5CS10	761	766	CAAT-box
PbP5CS10	959	964	CAAT-box
PbP5CS10	1003	1008	CAAT-box
PbP5CS10	1017	1022	CAAT-box
PbP5CS10	1046	1051	CAAT-box
PbP5CS10	1116	1121	CAAT-box
PbP5CS10	1142	1147	CAAT-box
PbP5CS10	1163	1168	CAAT-box
PbP5CS10	1499	1504	CAAT-box
PbP5CS10	1577	1582	CAAT-box
PbP5CS10	1715	1720	CAAT-box
PbP5CS10	1749	1754	CAAT-box
PbP5CS10	1756	1761	CAAT-box
PbP5CS10	1796	1801	CAAT-box
PbP5CS10	128	137	O2-site
PbP5CS10	1581	1591	O2-site
PbP5CS10	1681	1686	TGACG-motif
PbP5CS10	1706	1711	TGACG-motif
PbP5CS10	1842	1847	TGACG-motif
PbP5CS10	1853	1858	TGACG-motif
PbP5CS10	1681	1686	CGTCA-motif
PbP5CS10	1706	1711	CGTCA-motif
PbP5CS10	1842	1847	CGTCA-motif
PbP5CS10	1853	1858	CGTCA-motif
PbP5CS10	1960	1966	TGA-element
PbP5CS10	1121	1127	LTR
PbP5CS10	1309	1315	LTR
PbP5CS11	1136	1141	ABRE
PbP5CS11	1221	1230	TCA-element
PbP5CS11	1096	1102	ARE
PbP5CS11	18	23	CAAT-box
PbP5CS11	384	389	CAAT-box
PbP5CS11	449	454	CAAT-box
PbP5CS11	556	561	CAAT-box
PbP5CS11	1004	1009	CAAT-box
PbP5CS11	1178	1185	CAAT-box
PbP5CS11	1233	1238	CAAT-box
PbP5CS11	1274	1279	CAAT-box
PbP5CS11	1618	1623	CAAT-box
PbP5CS11	1694	1699	CAAT-box
PbP5CS11	1257	1263	MBS
PbP5CS11	1783	1788	TGACG-motif
PbP5CS11	1783	1788	CGTCA-motif
PbP5CS11	1880	1886	TGA-element
