# Supplementary material for: The Δ1-pyrroline-5-carboxylate synthetase family performs diverse physiological functions in stress responses in pear (Pyrus betulifolia)
Source: Front Plant Sci. 2022 Nov 24;13:1066765. doi: 10.3389/fpls.2022.1066765 (PMC9731112; doi:10.3389/fpls.2022.1066765)
Supplement: Supplementary file 5 [file Table_3.xlsx]

## Sheet: Sheet1
Collinear genes among different species
Pyrus betulifolia		Populus trichocarpa
Gene Name	Seq_1	Gene Name	Seq_2
PbP5CS1	GWHTAAYT001370	PtP5CS5	PNT17585
PbP5CS1	GWHTAAYT001370	PtP5CS11	PNT23022
PbP5CS9	GWHTAAYT013594	PtP5CS13	PNT16885
PbP5CS10	GWHTAAYT017700	PtP5CS12	PNT31110
PbP5CS2	GWHTAAYT033428	PtP5CS6	PNT18288
PbP5CS2	GWHTAAYT033428	PtP5CS9	PNT22341
PbP5CS4	GWHTAAYT049560	PtP5CS5	PNT17585
PbP5CS4	GWHTAAYT049560	PtP5CS11	PNT23022
Pyrus betulifolia		Arabidopsis thaliana
Gene Name	Seq_1	Gene Name	Seq_2
PbP5CS1	GWHTAAYT001370	AtP5CS1	AT2G39800
PbP5CS1	GWHTAAYT001370	AtP5CS4	AT3G55610
PbP5CS4	GWHTAAYT049560	AtP5CS1	AT2G39800
PbP5CS4	GWHTAAYT049560	AtP5CS4	AT3G55610
Pyrus betulifolia		Malus domestia
Gene Name	Seq_1	Gene Name	Seq_2
PbP5CS1	GWHTAAYT001370	MdP5CS2	MD01G0111
PbP5CS11	GWHTAAYT022995	MdP5CS1	MD01G0003
PbP5CS3	GWHTAAYT039316	MdP5CS5	MD12G0124
PbP5CS9	GWHTAAYT013594	MdP5CS6	MD13G0059
PbP5CS10	GWHTAAYT017700	MdP5CS10	MD14G0081
PbP5CS11	GWHTAAYT022995	MdP5CS8	MD15G0292
PbP5CS1	GWHTAAYT001370	MdP5CS4	MD07G0169
PbP5CS4	GWHTAAYT049560	MdP5CS4	MD07G0169
Pyrus betulifolia		Prunus persica
Gene Name	Seq_1	Gene Name	Seq_2
PbP5CS1	GWHTAAYT001370	PpP5CS12	ONI24446
PbP5CS9	GWHTAAYT013594	PpP5CS13	ONI30907
PbP5CS10	GWHTAAYT017700	PpP5CS1	ONH96319
PbP5CS11	GWHTAAYT022995	PpP5CS3	ONI01778
PbP5CS2	GWHTAAYT033428	PpP5CS11	ONI21815
PbP5CS3	GWHTAAYT039316	PpP5CS5	ONI03517
PbP5CS4	GWHTAAYT049560	PpP5CS12	ONI24446
