# Supplementary material for: The Δ1-pyrroline-5-carboxylate synthetase family performs diverse physiological functions in stress responses in pear (Pyrus betulifolia)
Source: Front Plant Sci. 2022 Nov 24;13:1066765. doi: 10.3389/fpls.2022.1066765 (PMC9731112; doi:10.3389/fpls.2022.1066765)
Supplement: Supplementary file 7 [file Table_5.xlsx]

## Sheet: Sheet1
Expression profiles of the PbP5CS genes in different organs
Gene Name	Chromosome	Petal	Stigma	Ovary	Leaf	Shoot
PbP5CS1	Chr1.g57269	11.7757	11.4344	8.89587	9.39485	8.00266
PbP5CS2	Chr2.g43447	2.3756	3.70102	2.90988	3.51899	3.56559
PbP5CS3	Chr4.g39864	0.0367404	0.0243212	0.281081	0.488743	0.0118853
PbP5CS4	Chr7.g32482	7.4662	8.32896	8.88126	4.7839	2.49922
PbP5CS5	Chr12.g36160	4.20722	0.491562	1.43558	3.59393	0.774255
PbP5CS6	Chr12.g36141	0.289628	0.191973	0.329545	0.114993	0.164552
PbP5CS7	Chr12.g36134	0.473226	0.4042	0.38325	0.172647	0.574287
PbP5CS8	Chr12.g36125	0.397692	0.264174	0.328622	0.338472	0.0866014
PbP5CS9	Chr13.g23938	16.6408	12.1675	24.9884	8.33932	8.43685
PbP5CS10	Chr14.g48853	4.37741	5.08873	7.72234	11.1338	10.453
PbP5CS11	Chr15.g01418	20.1891	19.6773	17.4052	25.7119	9.27374
