# Supplementary material for: The Δ1-pyrroline-5-carboxylate synthetase family performs diverse physiological functions in stress responses in pear (Pyrus betulifolia)
Source: Front Plant Sci. 2022 Nov 24;13:1066765. doi: 10.3389/fpls.2022.1066765 (PMC9731112; doi:10.3389/fpls.2022.1066765)
Supplement: Supplementary file 8 [file Table_6.xlsx]

## Sheet: Cold stress
Expression profiles of the PbP5CS genes in response to cold stress
Gene Name	Chromosome	0d	10d	20d	30d	40d	45d	50d
PbP5CS1	Chr1.g57269	23.221	25.0294	31.6094	29.422	27.9298	30.4666	30.2639
PbP5CS2	Chr2.g43447	5.19031	3.88639	4.82213	4.37663	4.02532	2.90318	2.98884
PbP5CS3	Chr4.g39864	0.502046	0.925207	1.2362	1.44546	1.25998	0.993709	1.22139
PbP5CS4	Chr7.g32482	14.1036	24.4543	17.1957	15.7153	14.7798	15.2034	15.7406
PbP5CS5	Chr12.g36160	2.89975	19.9564	8.50638	5.9079	6.8517	4.5137	6.01317
PbP5CS6	Chr12.g36141	0.141765	0.312022	0.286545	0.110593	0.174503	0.251506	0.372228
PbP5CS7	Chr12.g36134	0.425783	0.585014	0.320893	0.361201	0.454528	0.116448	0.285721
PbP5CS8	Chr12.g36125	0.417367	1.26985	0.0524377	0.505926	0.509384	0.742371	0.392412
PbP5CS9	Chr13.g23938	10.695	9.07975	9.74118	12.1533	11.3579	12.7085	15.4125
PbP5CS10	Chr14.g48853	13.0923	8.06829	9.90178	8.9631	9.06977	9.12277	9.44336
PbP5CS11	Chr15.g01418	8.61502	11.9106	9.20626	11.9241	10.3389	9.07223	8.50403

## Sheet: Drought stress
Expression profiles of the PbP5CS genes in response to drought stress
Gene Name	Chromosome	0h	1h	3h	6h	24h
PbP5CS1	Chr1.g57269	4.62864	4.72851	4.85591	6.73283	10.256
PbP5CS2	Chr2.g43447	5.22705	6.55604	6.64845	5.51764	7.19797
PbP5CS3	Chr4.g39864	0.0825408	0	0.0766566	0.43223	0.456459
PbP5CS4	Chr7.g32482	0.586844	0.356404	0.472342	1.9742	1.57348
PbP5CS5	Chr12.g36160	0.277602	0.280989	0.687498	6.25523	1.86081
PbP5CS6	Chr12.g36141	0	0	0	0.0765755	0
PbP5CS7	Chr12.g36134	0.441881	0	0.136793	0.420716	0.1481
PbP5CS8	Chr12.g36125	0.433594	0	0	0.137609	0
PbP5CS9	Chr13.g23938	4.19744	2.68337	4.24017	3.64584	7.10807
PbP5CS10	Chr14.g48853	4.68424	4.57644	3.60535	4.52774	4.16868
PbP5CS11	Chr15.g01418	14.1339	15.171	12.5493	7.76361	16.0072

## Sheet: Salt stress
Expression profiles of the PbP5CS genes in response to salt stress
Gene Name	Chromosome	CK leaf 72h	Nacl leaf 72h
PbP5CS1	Chr1.g57269	11.3206	11.5619
PbP5CS2	Chr2.g43447	3.60591	5.75778
PbP5CS3	Chr4.g39864	0.145645	2.06629
PbP5CS4	Chr7.g32482	1.24263	12.3996
PbP5CS5	Chr12.g36160	2.17146	53.7325
PbP5CS6	Chr12.g36141	0.0709243	0.0651273
PbP5CS7	Chr12.g36134	0.207654	0.143011
PbP5CS8	Chr12.g36125	0.254708	0.421001
PbP5CS9	Chr13.g23938	32.0561	10.4839
PbP5CS10	Chr14.g48853	6.37217	8.79823
PbP5CS11	Chr15.g01418	48.227	37.2418

## Sheet: Gymnosporangium haraeanum Syd
Expression profiles of the PbP5CS genes in response to Gymnosporangium haraeanum Syd.
Gene Name	Chromosome	DSX-0h	DSX-8h	DSX-16h	DSX-24h	GG-0h	GG-8h	GG-16h	GG-24h	GG-48h
PbP5CS1	Chr1.g57269	4.68607	3.71138	5.00455	4.28377	5.78747	4.45206	5.63295	5.85423	3.97827
PbP5CS2	Chr2.g43447	2.61926	3.81018	3.70937	3.00043	3.42236	3.89761	2.48518	3.24483	2.82412
PbP5CS3	Chr4.g39864	0	0	0.0339054	0	0	0	0	0	0
PbP5CS4	Chr7.g32482	1.19112	1.07323	0.979038	1.69382	2.35861	1.73584	2.23318	1.9798	4.02469
PbP5CS5	Chr12.g36160	0.292021	0.266422	0.43844	0.498529	0.0407043	0.558438	0.680117	0.568764	2.15244
PbP5CS6	Chr12.g36141	0.198648	0.236753	0.203021	0.233126	0.329308	0.13361	0.0740212	0.0672284	0.212916
PbP5CS7	Chr12.g36134	0	0	0	0	0	0	0	0	0
PbP5CS8	Chr12.g36125	0	0	0	0	0	0.0638934	0	0.125509	0.0668128
PbP5CS9	Chr13.g23938	7.80778	8.87903	9.56395	9.26321	6.52194	7.53632	6.39648	5.64062	4.10654
PbP5CS10	Chr14.g48853	21.1991	19.607	17.1357	20.1508	17.7488	17.7604	17.0865	16.0163	10.8509
PbP5CS11	Chr15.g01418	13.7667	13.7565	17.9714	13.8836	11.3096	13.9289	12.5812	15.0033	10.8063
